# Supplementary material for: Patient‐reported symptom burden as a prognostic factor in treatment with first‐line cetuximab plus chemotherapy for unresectable metastatic colorectal cancer: Results of Phase II QUACK trial
Source: Cancer Med. 2020 Jan 21;9(5):1779–89. doi: 10.1002/cam4.2826 (PMC7050093; doi:10.1002/cam4.2826)
Supplement: Supplementary file 2 [file CAM4-9-1779-s002.xls]

## Sheet: Supplementary Table 1
	Supplementary Table S1: Participating institutios and primcipal investigators in QUACK study
	Site Name
	Kobe City Medical Center General Hospital
	Saitama Cancer Center
	Kansai Medical University Hospital
	Okayama Rosai Hospital
	National Hospital Organization Nagoya Medical Center
	Kansai Rosai Hospital
	Sano Hospital
	Aizawa Hospital
	Osaka Saiseikai Senri Hospital
	Yamagata Prefectural Central Hospital
	Nishinomiya Municipal Central Hospital
	Shikoku Central Hospital
	Teikyo University Hospital
	Yokohama Municipal Citizen's Hospital
	Tokai Central Hospital
	Gifu University Hospital
	Japanese Red Cross Medical Center
	Ina Central Hospital
	Keiyukai Sapporo Hospital
	Kiyoukai Okamoto Hospital
	Kyoto Miniren Chuo Hospital
	Fukuiken Saiseikai Hospital
	National Hospital Organization Kobe Medical Center
	Matsuyama Red Cross Hospital
	Higashiosaka City General Hospital
	Machida Municipal Hospital
	Kansai Medical University Takii Hospital
	Matsuda Hospital
	Gifu Prefectural Tajimi Hospital
	Japan Community Health care Organization Kanazawa Hospital
	Japan Post Kyoto Teishin Hospital
	Ogaki Municipal Hospital
	Saiseikai Shigaken Hospital
	Kanazawa Medical University
	Matsushita Memorial Hospital
	Kyoto Prefectural University of Medicine
	Kinki Central Hospital of the Mutual Aid Association of Public School Teachers
	Kawasaki Hospital
	Kaizuka City Hospital
	Tokyo Metropolitan Tama Medical Center
	Kikugawa General Hospital
	Hirakata kohsai Hospital
	Kouseiren Takaoka Hospital
	Tachikawa Medical Center
	Japanese Red Cross Otsu Hospital
	Kagawa University Hospital
	National Hospital Organization Fukuyama Medical Center
	Takarazuka City Hospital
	Kansai Medical University Kori Hospital
