# Supplementary material for: Patient‐reported symptom burden as a prognostic factor in treatment with first‐line cetuximab plus chemotherapy for unresectable metastatic colorectal cancer: Results of Phase II QUACK trial
Source: Cancer Med. 2020 Jan 21;9(5):1779–89. doi: 10.1002/cam4.2826 (PMC7050093; doi:10.1002/cam4.2826)
Supplement: Supplementary file 3 [file CAM4-9-1779-s003.xls]

## Sheet: Supplementary Table 2
	Supplementary Table S2. Features of each symptom item in symptomatic patients at baseline
	Symptom items (n=55)		No. of patients (%)		GHS score (Mean + SEM)		No. of response (%)		No. of disease control (%)
	Symptom		55 (100)		49.1 + 2.87		29 (55.8)		47 (90.4)
	Fatigue		35 (63.6)		48.0 + 3.76		12 (34.3)		31 (88.6)
	Appetite loss		18 (32.7)		35.2 + 4.98		7 (43.8)		13 (81.3)
	Pain		16 (29.1)		33.9 + 5.02		4 (30.8)		9 (69.2)
	Constipation		14 (25.5)		48.2 + 4.21		9 (64.3)		14 (100)
	Sleep disturbance		13 (23.6)		38.5 + 7.10		6 (54.5)		10 (90.9)
	Diarrhea		10 (18.2)		35.8 + 7.56		4 (44.4)		8 (88.9)
	Nausea		7 (12.7)		33.3 + 7.93		3 (42.9)		5 (71.4)
	Dyspnea		6 (10.9)		34.7 + 9.96		3 (50.0)		5 (83.3)
	Abbreviations: No., number; SEM, standard error of mean; GHS, global health status.
	Each symptom was defined as positive if patients answered ‘quite a bit’ or ‘very much’ to at least one of the indicated symptom questions of EORTC QLQ-C30 at baseline
