# Supplementary material for: Patient‐reported symptom burden as a prognostic factor in treatment with first‐line cetuximab plus chemotherapy for unresectable metastatic colorectal cancer: Results of Phase II QUACK trial
Source: Cancer Med. 2020 Jan 21;9(5):1779–89. doi: 10.1002/cam4.2826 (PMC7050093; doi:10.1002/cam4.2826)
Supplement: Supplementary file 4 [file CAM4-9-1779-s004.xls]

## Sheet: Supplementary Table 3
	Supplementary Table S3. Treatment efficacy according to the symptom status
	Treatment efficacy		Asymptomatic patients (n=82)		Symptomatic patients (n=55)		P value
			Number of patients (%)		Number of patients (%)
	Best overall response						NS (>.999)*
	CR/PR		44 (53.7)		29 (52.7)		NS (>.999)**
	SD		26 (31.7)		18 (32.7)
	PD		7 (8.5)		5 (9.1)
	NE		5 (6.1)		3 (5.5)
	No treatment after curative surgery		8 (9.8)		4 (7.3)		NS (.731)
	Second-line chemotherapy						.029
	Absence		6 (9.0)		11 (25.6)
	Presence		61 (91.0)		32 (74.4)
	On treatment of first-line		7 (8.5)		6 (10.9)
	Missing		0 (0.0)		1 (1.8)
	Abbreviations: CR, complete response; PR, partial response; SD, stable disease; PD, progressive disease; NE, not evaluable; NS, not significant.
	* CR/PR vs. SD/PD, ** CR/PR/SD vs. PD. Fisher's exact test was performed.
	The others included missing data, no recurrence after curative surgery (n=12), and on treatment of first line chemotherapy
