# Supplementary material for: Patient‐reported symptom burden as a prognostic factor in treatment with first‐line cetuximab plus chemotherapy for unresectable metastatic colorectal cancer: Results of Phase II QUACK trial
Source: Cancer Med. 2020 Jan 21;9(5):1779–89. doi: 10.1002/cam4.2826 (PMC7050093; doi:10.1002/cam4.2826)
Supplement: Supplementary file 5 [file CAM4-9-1779-s005.xls]

## Sheet: Supplementary Table 4
Supplementary Table S4. Correlation between adverse events and symptom at baseline
Variables	Total No.		Asymptomatic patients			Symptomatic patients			P value
			No.	(%)		No.	(%)
Total No.	137		82			55
Skin reaction									NS (>.999)
Grade 0/1	63		38	(46.3)		25	(45.5)
Grade > 2	74		44	(53.7)		30	(54.5)
Hepatic dysfunction									.032
Grade 0/1	116		74	(90.2)		42	(76.4)
Grade > 2	21		8	(9.8)		13	(23.6)
Renal dysfunction									NS (>.999)
Grade 0/1	123		74	(90.2)		49	(89.8)
Grade > 2	14		8	(9.8)		6	(10.2)
Electrolyte imbalance									NS (.220)
Grade 0/1	105		66	(80.5)		39	(70.9)
Grade > 2	32		16	(19.5)		16	(29.1)
Neutropenia									NS (.807)
Grade 0/1	69		42	(51.2)		27	(49.1)
Grade > 2	68		40	(48.8)		28	(50.9)
Anemia									NS (.284)
Grade 0/1	50		33	(40.2)		17	(30.9)
Grade > 2	87		49	(59.8)		38	(69.1)
Nausea									NS (>.999)
Grade 0/1	117		70	(85.4)		47	(85.4)
Grade > 2	20		12	(14.6)		8	(14.6)
Vomotting									NS (.484)
Grade 0/1	128		78	(95.1)		50	(90.9)
Grade > 2	9		4	(4.9)		5	(9.1)
Diarrhea									NS (>.999)
Grade 0/1	123		74	(90.2)		49	(89.1)
Grade > 2	14		8	(9.8)		6	(10.9)
Fatigue									NS (.414)
Grade 0/1	105		65	(79.3)		40	(72.7)
Grade > 2	32		17	(20.7)		15	(27.3)
Mucositis/stomatitis									.019
Grade 0/1	114		63	(76.8)		51	(92.7)
Grade > 2	23		19	(23.2)		4	(7.3)
Anorexia									NS (>.999)
Grade 0/1	104		62	(75.6)		42	(76.4)
Grade > 2	33		20	(24.4)		13	(23.6)
Alopecia									NS (.702)
Grade 0/1	130		77	(93.9)		53	(96.4)
Grade > 2	7		5	(6.1)		2	(3.6)
Constipation									NS (.242)
Grade 0/1	124		72	(87.8)		52	(94.5)
Grade > 2	13		10	(12.2)		3	(5.5)
Adverse events severity was graded according to National Cancer Institute’s Common Toxicity Criteria version 4.0.
NS, not significant.
Fisher's exact test was performed
