# Supplementary material for: Patient‐reported symptom burden as a prognostic factor in treatment with first‐line cetuximab plus chemotherapy for unresectable metastatic colorectal cancer: Results of Phase II QUACK trial
Source: Cancer Med. 2020 Jan 21;9(5):1779–89. doi: 10.1002/cam4.2826 (PMC7050093; doi:10.1002/cam4.2826)
Supplement: Supplementary file 6 [file CAM4-9-1779-s006.xls]

## Sheet: Supplementary Table 5
	Supplementary Table S5. The association of functional and GHS/QOL scales with prognosis, therapeutic efficacy, and toxicity
	Treatment efficacy		GHS/QOL (cut-off value = 58.3 )						Physical (cut-off value = 86.7 )						Role (cut-off value = 83.3 )						Emotional (cut-off value = 83.3 )						Cognitive (cut-off value = 83.3 )						Social (cut-off value = 66.7 )
			High		Low		P value		High		Low		P value		High		Low		P value		High		Low		P value		High		Low		P value		High		Low		P value
	Total No. (%)		73 (53.3)		64 (46.7)				90 (66.2)		46 (33.8)				97 (73.5)		35 (26.5)				73 (53.3)		64 (46.7)				98 (72.1)		38 (27.9)				120 (88.9)		15 (11.1)
	2 year-OS (%)		71.5		56.6		.047*		71.5		52.1		.004*		64.1		65.5		NS (.333)*		65.5		63.1		NS (.788)*		65.2		62.2		NS (.463)*		63.6		78.8		NS (.959)*
	mPFS (months)		11.3		10.3		NS (.559)*		10.8		8.4		NS (.689)*		10.4		11.5		NS (.739)*		10.3		10.5		NS (.492)*		10.3		11.2		NS (.686)*		10.5		15.3		NS (.931)*
	95% CI		8.5-12.9		7.7-11.7				9.6-12.2		7.2-13.8				8.9-12.0		5.6-15.2				7.7-12.8		8.2-12.1				8.0-12.0		8.2-13.1				9.5-11.8		1.6-20.6
	Best overall response: No. (%)						NS (.256)**						NS (>.999)**						NS (>.999)**						NS (>.999)**						NS (.325)**						NS (>.999)**
	CR/PR		37 (50.7)		36 (56.2)		NS (.713)***		49 (54.4)		23 (50.0)		NS (.197)***		52 (53.6)		18 (51.4)		.033***		38 (52.0)		35 (54.7)		NS (>.999)***		49 (50.0)		23 (60.5)		NS (>.999)***		64 (53.3)		8 (53.3)		NS (.129)***
	SD		28 (38.4)		16 (25.0)				32 (35.6)		12 (26.1)				35 (36.1)		8 (22.9)				24 (32.9)		20 (31.3)				34 (34.7)		10 (26.3)				40 (33.3)		3 (20.0)
	PD		6 (8.2)		6 (9.4)				6 (6.7)		6 (13.0)				5 (5.2)		6 (17.1)				6 (8.2)		6 (9.4)				9 (9.2)		3 (7.9)				9 (7.5)		3 (20.0)
	NE		2 (2.7)		6 (9.4)				3 (3.3)		5 (10.9)				5 (5.2)		3 (8.6)				5 (6.9)		3 (4.7)				6 (6.2)		2 (5.3)				7 (5.8)		1 (6.7)
	Adverse events: No. (%)
	Skin reaction						NS (.864)						NS (.585)						NS (>.999)						NS (>.999)						NS (.443)						NS (.786)
	Grade 0/1		34 (46.6)		28 (44.4)				39 (43.3)		22 (48.9)				44 (45.4)		15 (44.1)				33 (45.8)		29 (45.3)				47 (48.4)		15 (39.5)				55 (46.2)		6 (40.0)
	Grade > 2		39 (53.4)		35 (55.6)				51 (56.7)		23 (51.1)				53 (54.6)		19 (55.9)				39 (54.2)		35 (54.7)				50 (51.6)		23 (60.5)				64 (53.8)		9 (60.0)
	Hepatic dysfunction						NS (.347)						NS (.307)						NS (.055)						NS (>.999)						NS (.944)						NS (.252)
	Grade 0/1		64 (87.7)		52 (81.3)				79 (87.8)		37 (80.4)				86 (88.7)		26 (74.3)				62 (84.9)		54 (84.4)				83 (84.7)		32 (84.2)				103 (85.8)		11 (73.3)
	Grade > 2		9 (12.3)		12 (18.7)				11 (12.2)		9 (19.6)				11 (11.3)		9 (25.7)				11 (15.1)		10 (15.6)				15 (15.3)		6 (15.8)				17 (14.2)		4 (26.7)
	Renal dysfunction						NS (>.999)						NS (.363)						NS (.515)						NS (>.999)						NS (.534)						NS (>.999)
	Grade 0/1		66 (90.4)		57 (89.1)				83 (92.2)		40 (87.0)				87 (89.7)		33 (94.3)				66 (90.4)		57 (89.1)				89 (90.8)		33 (86.8)				107 (89.2)		14 (93.3)
	Grade > 2		7 (9.6)		7 (10.9)				7 (7.8)		6 (13.0)				10 (10.3)		2 (5.7)				7 (9.6)		7 (10.9)				9 (9.2)		5 (13.2)				13 (10.8)		1 (6.7)
	Electrolyte imbalance						0.046						0.029						0.009						NS (.840)						NS (.362)						NS (.747)
	Grade 0/1		61 (83.6)		44 (68.8)				75 (83.3)		30 (65.2)				81 (83.5)		21 (60.0)				55 (75.3)		50 (78.1)				78 (79.6)		27 (71.1)				93 (77.5)		11 (73.3)
	Grade > 2		12 (16.4)		20 (31.2)				15 (16.7)		16 (34.8)				16 (16.5)		14 (40.0)				18 (24.7)		14 (21.9)				20 (20.4)		11 (28.9)				27 (22.5)		4 (26.7)
	Neutropenia						NS (.172)						NS (.857)						NS (.844)						NS (.609)						NS (.056)						NS (.585)
	Grade 0/1		41 (56.4)		28 (43.8)				45 (50.0)		24 (52.2)				49 (50.5)		19 (54.3)				35 (48.0)		34 (53.1)				55 (56.1)		14 (36.8)				59 (49.2)		9 (60.0)
	Grade > 2		32 (43.8)		36 (56.2)				45 (50.0)		22 (47.8)				48 (49.5)		16 (45.7)				38 (52.0)		30 (46.9)				43 (43.9)		24 (63.2)				61 (50.8)		6 (40.0)
	Anemia						NS (.155)						NS (.348)						NS (.105)						NS (.478)						0.006						NS (>.999)
	Grade 0/1		31 (42.5)		19 (29.7)				36 (40.0)		14 (30.4)				41 (42.3)		9 (25.7)				29 (39.7)		21 (32.8)				43 (43.9)		7 (18.4)				45 (37.5)		5 (33.3)
	Grade > 2		42 (57.5)		45 (70.3)				54 (60.0)		32 (69.6)				56 (57.7)		26 (74.3)				44 (60.3)		43 (67.2)				55 (56.1)		31 (81.6)				75 (62.5)		10 (66.7)
	Nausea						NS (.092)						NS (.308)						NS (.170)						NS (.334)						NS (.793)						NS (.698)
	Grade 0/1		66 (90.4)		51 (79.7)				79 (87.8)		37 (80.4)				85 (87.6)		27 (77.1)				60 (82.2)		57 (89.1)				84 (85.7)		32 (84.2)				101 (84.2)		14 (93.3)
	Grade > 2		7 (9.6)		13 (20.3)				11 (12.2)		9 (19.6)				12 (12.4)		8 (22.9)				13 (17.8)		7 (10.9)				14 (14.3)		6 (15.8)				19 (15.8)		1 (6.7)
	Vomiting						0.012						NS (.166)						NS (.208)						NS (.502)						NS (.709)						NS (.597)
	Grade 0/1		72 (98.6)		56 (87.5)				86 (95.6)		41 (89.1)				93 (95.9)		31 (88.6)				67 (91.8)		61 (95.3)				92 (93.9)		35 (92.1)				111 (92.5)		15 (100.0)
	Grade > 2		1 (1.4)		8 (12.5)				4 (4.4)		5 (10.9)				4 (4.1)		4 (11.4)				6 (8.2)		3 (4.7)				6 (6.1)		3 (7.9)				9 (7.5)		0 (0.0)
	Diarrhea						NS (.087)						NS (>.999)						NS (.522)						0.009						NS (.349)						NS (.811)
	Grade 0/1		69 (94.5)		54 (84.4)				81 (90.0)		41 (89.1)				88 (90.7)		30 (85.7)				61 (83.6)		62 (96.9)				86 (87.8)		36 (94.7)				108 (90.0)		13 (86.7)
	Grade > 2		4 (5.5)		10 (15.6)				9 (10.0)		5 (10.9)				9 (9.3)		5 (14.3)				12 (16.4)		2 (3.1)				12 (12.2)		2 (5.3)				12 (10.0)		2 (13.3)
	Fatigue						NS (.425)						NS (>.999)						NS (.486)						NS (>.999)						NS (.656)						NS (>.999)
	Grade 0/1		58 (79.5)		47 (73.4)				69 (76.7)		36 (78.3)				76 (78.4)		25 (71.4)				56 (76.7)		49 (76.6)				76 (77.6)		28 (73.7)				91 (75.8)		12 (80.0)
	Grade > 2		15 (20.5)		17 (26.6)				21 (23.3)		10 (21.7)				21 (21.6)		10 (28.6)				17 (23.3)		15 (23.4)				22 (22.4)		10 (26.3)				29 (24.2)		3 (20.0)
	Mucositis/stomatitis						NS (.820)						NS (.230)						NS (.433)						NS (.255)						NS (.613)						NS (>.999)
	Grade 0/1		60 (82.2)		54 (84.4)				72 (80.0)		41 (89.1)				79 (81.4)		31 (88.6)				58 (79.5)		56 (87.5)				80 (81.6)		33 (86.8)				99 (82.5)		13 (86.7)
	Grade > 2		13 (17.8)		10 (15.6)				18 (20.0)		5 (10.9)				18 (18.6)		4 (11.4)				15 (20.5)		8 (15.5)				18 (18.4)		5 (13.2)				21 (17.5)		2 (13.3)
	Anorexia						NS (.166)						NS (>.999)						NS (.650)						NS (.690)						NS (.505)						NS (.523)
	Grade 0/1		59 (80.8)		45 (70.3)				68 (75.6)		35 (76.1)				74 (76.3)		25 (71.4)				54 (74.0)		50 (78.1)				76 (77.6)		27 (71.1)				92 (76.7)		10 (66.7)
	Grade > 2		14 (19.2)		19 (29.7)				22 (24.4)		11 (23.9)				23 (23.7)		10 (28.6)				19 (26.0)		14 (21.9)				22 (22.4)		11 (28.9)				28 (23.3)		5 (33.3)
	Abbreviations: CR, complete response; PR, partial response; SD, stable disease; PD, progressive disease; NE, not evaluable; NS, not significant.
	* log rank test was performed, ** CR/PR vs. SD/PD, *** CR/PR/SD vs. PD. Fisher's exact test was performed.
	A higher score represents better levels of GHS/QOL and functioning
